# Supplementary material for: A Cross-Sectional Study to Assess the Frequency and Risk Factors Associated with Cesarean Section in Southern Punjab, Pakistan
Source: Int J Environ Res Public Health. 2021 Aug 21;18(16):8812. doi: 10.3390/ijerph18168812 (PMC8391541; doi:10.3390/ijerph18168812)
Supplement: Supplementary file 1 [file ijerph-18-08812-s001.zip]

Archive with 1 entries (1 files):
- ijerph-1282947-supplementary.pdf
